# Supplementary material for: Transdisciplinary Bioblitz: Rapid biotic and abiotic inventory allows studying environmental changes over 60 years at the Biological Field Station of Paimpont (Brittany, France) and opens new interdisciplinary research opportunities
Source: Biodivers Data J. 2020 Mar 27;8:e50451. doi: 10.3897/BDJ.8.e50451 (PMC7125239; doi:10.3897/BDJ.8.e50451)
Supplement: Supplementary material 1 — SBP BioBlitz 2017 contributors [file bdj-08-e50451-s001.txt]

Surname	Name	mail	Institution	Department/Research Unit	Location	Country	Study Group	Authorship contributions	other contribution
Ayati	Khaoula	ayatikhaoula@gmail.com	Faculty of Science of Bizerte		Zarzuna	Tunisia	aquatic organisms	sampling/data file
Balbi	Manon	manon.balbi@gmail.com	Université Rennes	UMR 6553 ECOBIO	Campus Beaulieu, Rennes	France	other terrestrial invertebrates	sampling/data file
Barbe	Lou	lou.barbe@univ-rennes1.fr	Université Rennes	UMR 6553 ECOBIO	Campus Beaulieu, Rennes	France	soil biota	manuscript
Barré	Marion	marion.barre3@gmail.com				France	birds		sampling
Baudouin	Alice	alice.baudouin@univ-rennes1.fr	Université Rennes	UMR 6553 ECOBIO	Station Biologique Paimpont	France	mammals		data file
Beillard	Amélie	amelie.beillard@orange.fr				France	birds		sampling
Bellido	Alain	bellido.alain@laposte.net	Encyclopédie Brocéliande		Station Biologique Paimpont	France	landscape photography, abiotic parameters	sampling/data file
Bélouard	Nadège	nadege.belouard@univ-rennes1.fr	Université Rennes	UMR 6553 ECOBIO	Campus Beaulieu, Rennes	France	amphibians/reptiles	sampling/data file
Benezeth	Elora	e.benezeth@gmail.com	Université Rennes	UMR 6553 ECOBIO	Station Biologique Paimpont	France	soil biota	sampling/data file
Bergerot	Benjamin	benjamin.bergerot@univ-rennes1.fr	Université Rennes	UMR 6553 ECOBIO	Campus Beaulieu, Rennes	France	landscape photography		protocol
Blémus	Jérémie	jeremie.blemus@gmail.com	Université Rennes	UMR 6553 ECOBIO	Station Biologique Paimpont	France	aquatic organisms	sampling/data file
Bormans	Myriam	myriam.bormans@univ-rennes1.fr	Université Rennes	UMR 6553 ECOBIO	Campus Beaulieu, Rennes	France	aquatic organisms	sampling/manuscript
Bouger	Guillaume	guillaume.bouger@univ-rennes1.fr	Université Rennes	UMR 6553 ECOBIO	Campus Beaulieu, Rennes	France	abiotic parameters	sampling/data file
Briand	Valérie	valerie.briand@univ-rennes1.fr	Université Rennes	UMR 6553 ECOBIO	Campus Beaulieu, Rennes	France		historical data collection/bibliography/data file
Briard	Aurélien	au.briard@gmail.com				France	soil biota		protocol
Butet	Alain	alain.butet@univ-rennes1.fr	Université Rennes, CNRS	UMR 6553 ECOBIO	Campus Beaulieu, Rennes	France	mammals	sampling/manuscript
Camberlein	Etienne	etienne.camber@gmail.com				France	birds		sampling
Camberlein	Gilles	gilles.camberlein@gmail.com				France	plants/lichens/mosses		sampling
Carnet	Mathurin	mathurin.carnet@gmail.com	GRETIA		Campus Beaulieu, Rennes	France	other terrestrial invertebrates	sampling/manuscript
Caudal	Jean-Pierre	jean-pierre.caudal@univ-rennes1.fr	Université Rennes, CNRS	UMR 6553 ECOBIO	Campus Beaulieu, Rennes	France	abiotic parameters	sampling/data file
Chambet	Audrey	audrey.chambet@univ-rennes1.fr	Université Rennes	Collection - Herbier	Campus Beaulieu, Rennes	France	plants/lichens/mosses	sampling/data file
Charrier	Maryvonne	mychar2104@free.fr	Université Rennes	UMR 6553 ECOBIO	Campus Beaulieu, Rennes	France	soil biota	sampling/data file
Chedanne	Hughes	hugheschedanne@gmail.com	Université Rennes	UMR 6553 ECOBIO	Station Biologique Paimpont	France	aquatic organisms	sampling/data file
Chicouène	Daniel	daniel.chicouene@orange.fr	Independent naturalist			France	plants		verification
Chorin	Marion	marion.chorin@univ-rennes1.fr	Université Rennes	UMR 6553 ECOBIO	Station Biologique Paimpont	France	aquatic organisms	identification
Cluzeau	Daniel	daniel.cluzeau@univ-rennes1.fr	Université Rennes	UMR 6553 ECOBIO	Station Biologique Paimpont	France		manuscript	protocol
Collias	Éric	eric.collias@orange.fr			Rennes	France	ecosemiotic interviews	sampling/manuscript	documentation
Csukonyi	Laura	csukonyi.laura@orange.fr	Bretagne Vivante		Brest	France	mammals		sampling
Cylly	Daniel	daniel.cylly@gmail.com	Université Rennes	UMR 6553 ECOBIO	Station Biologique Paimpont	France	soil biota	data file
Dahirel	Maxime	maxime.dahirel@yahoo.fr	Université Rennes	UMR 6553 ECOBIO	Campus Beaulieu, Rennes	France	soil biota	sampling/manuscript
Devogel	Pierre	pierre.devogel@outlook.fr	Université Rennes	EA 7462 G-TUBE	Campus Beaulieu, Rennes	France	other terrestrial invertebrates	sampling/data file
Dubois	Glenn	duboisglenn@yahoo.fr	Yandra		Concoret	France	other terrestrial invertebrates	sampling/data file
Dubos	Thomas	thomas.dubos@gmb.bzh	Groupe Mammalogique Breton		Redon	France	mammals	sampling/manuscript
Dugravot	Sébastien	sebastien.dugravot@univ-rennes1.fr	Université Rennes	EA 7462 G-TUBE	Campus Beaulieu, Rennes	France	birds, amphibians/reptiles	sampling/manuscript
Durfort	José	durfort.jose@wanadoo.fr	Conservatoire Botanique National		Brest	France	plants/lichens/mosses		accessing fungi/lichen collection
Esnault	Joël	joel.esnault397@orange.fr	Conservatoire Botanique National		Brest	France	plants/lichens/mosses	sampling/data file
Farcy	Jacques-Olivier	jacques-olivier.farcy@univ-rennes1.fr	Université Rennes	DSI	Station Biologique Paimpont	France	abiotic parameters	sampling/data file
Froger	Benoît	ben.froger@free.fr	Bretagne Vivante		Brest	France	plants/lichens/mosses	sampling/data file
Garrin	Mael	mael.garrin@gmail.com	GRETIA		Campus Beaulieu, Rennes	France	other terrestrial invertebrates	sampling/data file
Georges	Romain	romain.georges@univ-rennes1.fr	Université Rennes, CNRS	UMR 6553 ECOBIO	Campus Beaulieu, Rennes	France	mammals		protocol
Gérard	Claudia	claudia.gerard@univ-rennes1.fr	Université Rennes	UMR 6553 ECOBIO	Campus Beaulieu, Rennes	France	aquatic organisms		protocol
Gouraud	Clément	clementgouraud@hotmail.fr	GRETIA		Campus Beaulieu, Rennes	France	other terrestrial invertebrates	sampling/data file
Loïs	Grégoire	gregoire.lois@mnhn.fr	MNHN	UMR 7204 CESCO	Paris	France		manuscript
Guernion	Muriel	muriel.guernion@laposte.net	Université Rennes	UMR 6553 ECOBIO	Station Biologique Paimpont	France		sampling leader /data compilation/mapping/manuscript
Guillocheau	Sarah	sarah.guillocheau@univ-rennes1.fr	Université Rennes	UMR 6553 ECOBIO	Station Biologique Paimpont	France	soil biota	sampling/data file
Hellequin	Eve	eve.hellequin@univ-rennes1.fr	Université Rennes	UMR 6553 ECOBIO	Campus Beaulieu, Rennes	France	soil biota		protocol
Henry	Youn	youn.henry@eawag.ch	Université Rennes	UMR 6553 ECOBIO	Campus Beaulieu, Rennes	France	other terrestrial invertebrates		identifications
Hervé	Morgane	morgane.herve@univ-rennes1.fr	Université Rennes	UMR 6553 ECOBIO	Station Biologique Paimpont	France	other terrestrial invertebrates	sampling/manuscript
Hoeffner	Kevin	kevin.hoeffner@inra.fr	Université Rennes	UMR 6553 ECOBIO	Station Biologique Paimpont	France	soil biota	soil biota group leader/manuscript
Hotte	Hoël	hoel.h@hotmail.fr	Université Rennes	UMR 6553 ECOBIO	Station Biologique Paimpont	France	mammals	sampling/manuscript
Humbert	Guillaume	guillaume.humbert@univ-rennes1.fr	Université Pierre et Marie Curie		Paris	France	abiotic parameters	sampling/data file
Jambon	Olivier	olivier.jambon@univ-rennes1.fr	Université Rennes	UMR 6553 ECOBIO	Campus Beaulieu, Rennes	France			protocol
Jung	Vincent	vincent.jung@univ-rennes1.fr	Université Rennes	UMR 6553 ECOBIO	Campus Beaulieu, Rennes	France	plants/lichens/mosses	plant/lichen/mosses group leader
Lata	Jean-Christophe	jean-christophe.lata@upmc.fr	IEES Paris	UPMC	Jussieu	France			accession of historical data
Le Cor	François	francoiscor@hotmail.fr				France	amphibians/reptiles		sampling
Le Gouar	Pascaline	pascaline.legouar@univ-rennes1.fr	Université Rennes	UMR 6553 ECOBIO	Station Biologique Paimpont	France	mammals	sampling/data file
Le Lann	Cécile	cecile.lelann@univ-rennes1.fr	Université Rennes	UMR 6553 ECOBIO	Campus Beaulieu, Rennes	France	plants/lichens/mosses	sampling/data file
Lebouvier	Marc	marc.lebouvier@univ-rennes1.fr	Université Rennes	UMR 6553 ECOBIO	Station Biologique Paimpont	France			material sponsoring
Mai	Barbara	mai.barbara@gmail.com				France	other terrestrial invertebrates	sampling/data file
Marie-Reau	Odile	odile35@laposte.net	CNER		Campus Beaulieu, Rennes	France	soil biota	sampling/data file
Menard	Nelly	nelly.menard@univ-rennes1.fr	Université Rennes, CNRS	UMR 6553 ECOBIO	Station Biologique Paimpont	France	mammals	mammals group leader/manuscript
Mineau	Gaëtan	gamineau@gmail.com				France	other terrestrial invertebrates		sampling
Monard	Cécile	cecile.monard@univ-rennes1.fr	Université Rennes, CNRS	UMR 6553 ECOBIO	Campus Beaulieu, Rennes	France	abiotic parameters	sampling/manuscript
Nicolai	Annegret	annegret.nicolai@univ-rennes1.fr	Université Rennes	UMR 6553 ECOBIO	Station Biologique Paimpont	France		study conception/sampling leader/data compilation/manuscript
Norvez	Olivier	onorvez@gmail.com	Agence Française pour la Biodiversité		Brest	France	other terrestrial invertebrates	sampling/data file
Ouisse	Tiphaine	tiphaine.ouisse@gmail.com				France	soil biota	sampling/data file	sampling
Paillocher	Elodie	elodie.paillocher@outlook.fr	Université Rennes	UMR 6553 ECOBIO	Station Biologique Paimpont	France	soil biota		sampling
Pannard	Alexandrine	alexandrine.pannard@univ-rennes1.fr	Université Rennes	UMR 6553 ECOBIO	Campus Beaulieu, Rennes	France	aquatic organisms	sampling/data file
Perez	Grégoire	perez.gregoire@gmail.com				France	mammals	sampling/data file	sampling
Pétillon	Julien	julien.petillon@univ-rennes1.fr	Université Rennes	UMR 6553 ECOBIO	Campus Beaulieu, Rennes	France	other terrestrial invertebrates	sampling/manuscript
Piscart	Christophe	christophe.piscart@univ-rennes1.fr	Université Rennes	UMR 6553 ECOBIO	Station Biologique Paimpont	France	aquatic organisms	aquatic organisms group leader/manuscript
Potthoff	Martin	Martin.Potthoff@zentr.uni-goettingen.de	Universität Göttingen	CBL	Göttingen	Germany	soil biota	sampling/data file
Poupelin	Maxime	poupelin.maxime@orange.fr	CPN les p'tites natures de Brocéliande		Paimpont	France	other terrestrial invertebrates	sampling/data file
Rantier	Yann	Yann.Rantier@univ-rennes1.fr	Université Rennes, CNRS	UMR 6553 ECOBIO	Campus Beaulieu, Rennes	France	mammals	sampling/data file
Renault	David	david.renault@univ-rennes1.fr	Université Rennes	UMR 6553 ECOBIO	Campus Beaulieu, Rennes	France	other terrestrial invertebrates		identifications/material sponsoring
Richard	Gaëlle	gaelle.richard1982@gmail.com	Université Rennes	Collections - Zoologie	Campus Beaulieu, Rennes	France	mammals	sampling/data file
Rissel	Alain	rissel.alain@gmail.com	Encyclopédie Brocéliande		Station Biologique Paimpont	France	landscape photography	sampling/data file
Rochais	Céline	celine.rochais@gmail.com	Université Rennes	UMR 6552 EthoS	Station Biologique Paimpont	France	landscape photography	sampling/data file
Santonja	Mathieu	mathieu.santonja@imbe.fr	Aix-Marseille Université	UMR 7263 IMBE	Marseille	France	soil biota	sampling/manuscript
Schermann	Agnès	agnes.schermann@univ-rennes1.fr	Université Rennes	UMR 6553 ECOBIO	Campus Beaulieu, Rennes	France	plants/lichens/mosses		identifications
Sene	Lina	lina.sene@etudiant.univ-rennes1.fr	Université Rennes		Campus Beaulieu, Rennes	France		data editing/manuscript	mapping, databasing
Supper	Regis	regis.supper@univ-rennes1.fr	Université Rennes	SBP	Station Biologique Paimpont	France		sampling leader/SBP implications/manuscript
Suzuki	Marie	yhulee@hotmail.com				France	birds		sampling
Tougeron	Kévin	tougeron.kevin@gmail.com	Université Rennes	UMR 6553 ECOBIO	Campus Beaulieu, Rennes	France	other terrestrial invertebrates	manuscript
Vallet	Dominique	dominique.vallet@univ-rennes1.fr	Université Rennes, CNRS	UMR 6553 ECOBIO	Station Biologique Paimpont	France	birds	birds group leader/manuscript
Vernon	Philippe	philippe.vernon@univ-rennes1.fr	Université Rennes	UMR 6553 ECOBIO	Station Biologique Paimpont	France		manuscript
Welk	Erik	erik.welk@botanik.uni-halle.de	Martin-Luther-Universität Halle-Wittenberg		Halle	Germany	plants/lichens/mosses	sampling/data file
Bütof	Astrid	a.butof@gmx.de			Halle	Germany	plants/lichens/mosses	sampling/data file
Wiegand	Claudia	claudia.wiegand@univ-rennes1.fr	Université Rennes	UMR 6553 ECOBIO	Campus Beaulieu, Rennes	France	birds	sampling/manuscript
Marguerie	Dominique	dominique.marguerie@univ-rennes1.fr	Université Rennes	UMR 6553 ECOBIO	Campus Beaulieu, Rennes	France		manuscript	paleo-ecology
