# Supplementary material for: Transdisciplinary Bioblitz: Rapid biotic and abiotic inventory allows studying environmental changes over 60 years at the Biological Field Station of Paimpont (Brittany, France) and opens new interdisciplinary research opportunities
Source: Biodivers Data J. 2020 Mar 27;8:e50451. doi: 10.3897/BDJ.8.e50451 (PMC7125239; doi:10.3897/BDJ.8.e50451)
Supplement: Supplementary material 2 — Habitat description at the SBP [file bdj-08-e50451-s002.txt]

Zones	Zone Name	Habitats	Habitat Code	Area (ha)
Z1	Etang d'en Haut	Permanent oligotrophic lakes, ponds and pools	Z1_Ea	0.405
		Armorican acidophile oak forests	Z1_Fo	0.884
		Ulex heaths	Z1_La	0.059
Z2	Etang du Châtenay	Mixed Atlantic Quercus forests with Hyacinthoides non-scripta	Z2_Bo1	0.059
			Z2_Bo2	0.151
			Z2_Bo3	0.408
			Z2_Bo4	0.458
			Z2_Bo5	0.429
			Z2_Bo6	0.466
		Permanent oligotrophic lakes, ponds and pools	Z2_Ea	1.438
		Anglo-Armorican Erica cinerea-Ulex gallii heaths	Z2_La1	0.073
			Z2_La2	0.230
		Atlantic Arrhenatherum grasslands	Z2_Pa1	0.365
			Z2_Pa1bis	0.271
			Z2_Pa2	0.351
			Z2_Pa2bis	0.006
		Flood swards	Z2_Ph1	0.133
			Z2_Ph2	0.067
		Middle European Salix alba forest	Z2_Sm1	0.067
			Z2_Sm2	0.038
			Z2_Sm3	0.209
		Urban and suburban public buildings	Z2_Za1	0.019
			Z2_Za2	0.027
		Fallow un-inundated fields with annual and perennial weed communities	Z2_Zr1	0.127
Zone 3	Station	Mixed Atlantic Quercus forests with Hyacinthoides non-scripta	Z3_Bo1	0.438
			Z3_Bo2	0.826
			Z3_Bo3	0.247
		Anglo-Armorican Erica cinerea-Ulex gallii heaths	Z3_La1	0.165
			Z3_La2	0.050
			Z3_La3	0.222
			Z3_La4	0.019
			Z3_La5	0.155
			Z3_La6	0.141
		Atlantic Arrhenatherum grasslands	Z3_Pa1	0.179
			Z3_Pa2	0.038
		Dry or moist agriculturally-improved grassland	Z3_Pa3	0.229
			Z3_Pa4	0.439
		Urban and suburban public buildings	Z3_Za	1.853
Zone 4	Prairie des Etourneaux	Mixed Atlantic Quercus forests with Hyacinthoides non-scripta	Z4_Bo	1.643
		Dry or moist agriculturally-improved grassland	Z4_Pa	0.785
		Fallow un-inundated fields with annual and perennial weed communities	Z4_Zr1	0.089
			Z4_Zr2	0.064
Zone 5	Les Pinçais	Mixed Pinus sylvestris - thermophilous Quercus woodland	Z5_Fo	0.981
		Campino-Flandrian Calluna-Genista heaths	Z5_La1	1.419
			Z5_La2	0.494
TOTAL SBP study area				17.283
