# Supplementary material for: Transdisciplinary Bioblitz: Rapid biotic and abiotic inventory allows studying environmental changes over 60 years at the Biological Field Station of Paimpont (Brittany, France) and opens new interdisciplinary research opportunities
Source: Biodivers Data J. 2020 Mar 27;8:e50451. doi: 10.3897/BDJ.8.e50451 (PMC7125239; doi:10.3897/BDJ.8.e50451)
Supplement: Supplementary material 6 — Paleobotanical study sites in Brocéliande Forest [file bdj-08-e50451-s006.txt]

Site name	Commune	Latitude	Longitude	Altitude (m)	Site type	Data type	Chronology (years)	References
Carrefour du Pas de la Chèvre	Paimpont	48.0213889	-2.1263889	130	Peat bog	Pollen	-13000 to current time	Oillic, 2011
Trécélien	Paimpont	48.0080556	-2.1383333	124	Peat bog	Pollen	-2000 to current time	Oillic, 2011
Noës Blanches	Paimpont	48.0155556	-2.22	230	Peat bog	Pollen	-4200 to current time	Oillic, 2011
Gué Mony	Paimpont	48.0169444	-2.2469444	196	Peat bog	Pollen	-4000 to current time	Oillic, 2011
Le Bois Jacob	Paimpont	48.0225	-2.1691666	155	Archaeological site	Charcoal	2750–2450	Oillic, 2011
Ligne de la Fenderie	Paimpont	48.0016667	-2.1369445	97	Archaeological site	Charcoal	2500-2200	Oillic, 2011
Les Glyorels III	Paimpont	48.0252778	-2.1116667	151	Archaeological site	Charcoal	2380-2200	Oillic, 2011
La Boissière	Paimpont	47.9941667	-2.1513889	126	Archaeological site	Charcoal	2300-2050	Oillic, 2011
Le Perray	Plélan-le-Grand	47.9958333	-2.1275	88	Archaeological site	Charcoal	2360-2060	Oillic, 2011
Le Vert Pignon III	Paimpont	48.0580556	-2.1552777	141	Archaeological site	Charcoal	750-500	Oillic, 2011
Péronnette	Paimpont	48.0283333	-2.1411111	153	Archaeological site	Charcoal	750-100	Oillic, 2011
Le Pas du Houx	Paimpont	48.0336111	-2.1416666	158	Archaeological site	Charcoal	580-360	Oillic, 2011
Hotié de Viviane	Paimpont	48.000454	-2.268783	183	Archaeological site	Pollen & charcoal	5350-4890	Marguerie, 1992
Jardin aux Moines	Néant-sur-Yvel	48.019704	-2.290032	144	Archaeological site	Charcoal	4290-3690	Marguerie, 1992
Tombeau des Géants	Campénéac	47.991158	-2.268863	206	Archaeological site	Pollen	4300-3300	Marguerie, 1992
Butte de Tiot	Campénéac	47.98569	-2.268895	180	Archaeological site	Pollen	4300-3300	Marguerie, 1992
La Ville Bouquet	Ploermel	47.921935	-2.433748	47	Archaeological site	Pollen	5500-4500	Marguerie, 1992
